# Supplementary material for: Characteristics of Volatile Organic Compounds Emitted from Airport Sources and Their Effects on Ozone Production
Source: Toxics. 2024 Mar 26;12(4):243. doi: 10.3390/toxics12040243 (PMC11053784; doi:10.3390/toxics12040243)
Supplement: Supplementary file 1 [file toxics-12-00243-s001.zip]

Archive with 1 entries (1 files):
- toxics-2925752-supplementary.pdf
